# Supplementary material for: Incorporation of Superparamagnetic Iron Oxide Nanoparticles into Collagen Formulation for 3D Electrospun Scaffolds
Source: Nanomaterials (Basel). 2022 Jan 6;12(2):181. doi: 10.3390/nano12020181 (PMC8778221; doi:10.3390/nano12020181)
Supplement: Supplementary file 1 [file nanomaterials-12-00181-s001.zip]

Archive with 2 entries (2 files):
- nanomaterials-1469208-supplementary.pdf
- Video S1.avi
